# Supplementary material for: Tanyu Tongzhi Decoction Improves Cardiac Function by Inhibiting Platelet Activation and Alleviating Coronary Microthrombosis for Coronary Heart Disease Mice
Source: Pharmaceuticals (Basel). 2026 May 24;19(6):823. doi: 10.3390/ph19060823 (PMC13305199; doi:10.3390/ph19060823)
Supplement: Supplementary file 1 [file pharmaceuticals-19-00823-s001.zip]

Archive with 1 entries (1 files):
- pharmaceuticals-4273766-supplementary.pdf
